# Supplementary material for: Parboiled Germinated Brown Rice Improves Cardiac Structure and Gene Expression in Hypertensive Rats
Source: Foods. 2022 Dec 20;12(1):9. doi: 10.3390/foods12010009 (PMC9818593; doi:10.3390/foods12010009)
Supplement: Supplementary file 1 [file foods-12-00009-s001.zip]

Archive with 1 entries (1 files):
- foods-1973906-supplementary.pdf
